# Supplementary material for: The effect of training and supervision on primary health care workers’ competence to deliver maternal depression inclusive health education in Ibadan, Nigeria: a quasi-experimental study
Source: BMC Health Serv Res. 2021 Nov 30;21:1286. doi: 10.1186/s12913-021-07208-3 (PMC8630868; doi:10.1186/s12913-021-07208-3)
Supplement: Supplementary file 6 — Additional file 6. [file 12913_2021_7208_MOESM6_ESM.xlsx]

## Sheet: NO IDENTITY DATA FOR TRAINING
SERIALNUMBER	STUDYGROUP	CODE1	CODE2	CODE3	HELPSEEKING	PREKNOWLEDGE	POSTKNOWLEDGE	Knowledgegained	knowledgegrade	PRESKILLSCORE	POSTSKILLSCORE	Skillgained	Skillgrade	PRESELFEFFICACY	POSTSELFEFFICACY	Selfefficacygained	Selfefficacygrade
1	1	0	1	1	#NULL!	3	3	0	0	4	10	6	1	15	15	0	0
2	1	1	1	0	#NULL!	7	7	0	0	12	15	3	0	16	16	0	0
3	1	0	1	0	#NULL!	6	6	0	0	10	12	2	0	10	10	0	0
4	1	0	1	0	#NULL!	7	7	0	0	11	12	1	0	14	14	0	0
5	1	0	1	1	#NULL!	5	7	2	0	5	8	3	0	14	14	0	0
6	1	0	1	1	#NULL!	8	4	-4	0	8	11	3	0	14	14	0	0
7	1	0	1	0	#NULL!	7	7	0	0	9	10	1	0	14	14	0	0
8	1	0	1	1	#NULL!	5	2	-3	0	10	12	2	0	12	12	0	0
9	1	0	1	0	#NULL!	6	8	2	0	9	12	3	0	17	18	1	0
10	1	0	1	1	#NULL!	2	6	4	1	5	8	3	0	8	8	0	0
11	1	0	1	1	#NULL!	8	7	-1	0	4	5	1	0	16	16	0	0
12	1	0	1	1	#NULL!	6	4	-2	0	6	9	3	0	14	15	1	0
13	1	0	1	0	#NULL!	7	10	3	1	9	10	1	0	12	13	1	0
14	1	0	1	1	#NULL!	8	6	-2	0	4	5	1	0	14	14	0	0
15	1	0	1	0	#NULL!	5	5	0	0	8	10	2	0	15	16	1	0
16	1	0	1	0	#NULL!	7	8	1	0	7	7	0	0	12	12	0	0
17	1	0	1	0	#NULL!	3	3	0	0	6	8	2	0	11	12	1	0
18	1	0	1	0	#NULL!	7	6	-1	0	2	4	2	0	14	14	0	0
19	1	0	1	0	#NULL!	8	8	0	0	8	9	1	0	18	18	0	0
20	1	0	1	0	#NULL!	3	3	0	0	4	4	0	0	14	14	0	0
21	1	0	1	1	#NULL!	2	7	5	1	6	10	4	0	15	16	1	0
22	1	0	1	0	#NULL!	3	3	0	0	4	8	4	0	13	13	0	0
23	1	0	1	1	#NULL!	6	4	-2	0	7	7	0	0	13	13	0	0
24	1	0	1	0	#NULL!	3	3	0	0	10	10	1	0	15	18	3	0
25	1	0	1	1	#NULL!	2	3	1	0	2	5	3	0	16	16	0	0
26	1	0	1	1	3	4	10	6	1	6	9	3	0	12	13	1	0
27	1	0	1	0	#NULL!	6	6	0	0	7	7	1	0	13	13	0	0
28	1	0	1	0	#NULL!	8	6	-2	0	4	5	1	0	15	15	0	0
29	1	0	1	0	#NULL!	7	8	1	0	3	14	11	2	10	10	0	0
30	1	0	1	0	#NULL!	4	1	-3	0	5	7	2	0	15	16	1	0
31	1	0	1	0	#NULL!	5	1	-4	0	5	6	1	0	18	18	0	0
32	1	0	1	0	#NULL!	8	8	0	0	2	5	3	0	18	18	0	0
33	1	0	1	1	#NULL!	7	5	-2	0	4	6	2	0	12	12	0	0
34	1	0	1	0	#NULL!	5	6	1	0	2	3	1	0	14	16	2	0
35	1	0	1	1	#NULL!	7	7	0	0	2	4	2	0	16	16	0	0
36	1	1	1	0	#NULL!	3	3	0	0	2	3	1	0	16	16	0	0
37	1	1	1	0	#NULL!	6	4	-2	0	7	11	4	0	15	16	1	0
38	1	1	1	0	#NULL!	5	2	-3	0	2	5	3	0	16	16	0	0
39	1	1	1	1	#NULL!	2	3	1	0	6	7	1	0	15	15	0	0
40	1	1	1	1	#NULL!	6	10	4	1	8	10	2	0	18	18	0	0
41	1	1	1	0	#NULL!	5	6	1	0	2	8	6	1	12	12	0	0
42	1	1	1	1	#NULL!	5	5	0	0	4	6	2	0	13	13	0	0
43	1	1	1	0	#NULL!	4	10	6	1	2	6	4	0	13	13	0	0
44	1	1	1	0	#NULL!	6	10	4	1	10	10	0	0	13	13	0	0
45	1	1	1	1	#NULL!	6	10	4	1	4	6	2	0	12	12	0	0
46	1	1	1	0	#NULL!	5	5	0	0	4	5	1	0	12	12	0	0
47	1	1	1	1	#NULL!	8	7	-1	0	5	10	5	1	18	19	1	0
48	0	0	1	1	1	6	10	4	1	4	15	11	1	10	20	10	1
49	0	0	1	1	#NULL!	2	10	8	1	11	14	3	0	4	14	10	1
50	0	0	1	1	#NULL!	1	9	8	1	9	15	6	1	4	14	10	1
51	0	0	1	1	1	4	10	6	1	10	15	5	1	6	10	4	0
52	0	0	1	1	#NULL!	2	10	8	1	6	13	7	1	4	18	14	1
53	0	0	1	1	1	7	10	3	1	8	15	7	1	8	16	8	1
54	0	0	1	0	1	4	10	6	1	2	12	10	1	4	6	2	0
55	0	0	1	0	1	7	9	2	0	1	10	9	1	4	16	12	1
56	0	0	1	0	#NULL!	6	10	4	1	9	15	6	1	6	20	14	1
57	0	0	1	1	#NULL!	5	9	4	1	5	14	9	1	2	8	6	1
58	0	0	1	1	1	3	8	5	1	11	15	4	0	4	12	8	1
59	0	0	1	1	#NULL!	3	8	5	1	5	15	10	1	4	12	8	1
60	0	0	1	1	#NULL!	3	10	7	1	5	13	8	1	4	10	6	1
61	0	0	1	1	1	7	10	3	1	8	12	4	0	6	14	8	1
62	0	0	1	1	#NULL!	3	9	6	1	8	6	-2	0	6	18	12	1
63	0	0	1	1	1	7	10	3	1	9	15	6	1	4	16	12	1
64	0	0	1	1	#NULL!	4	10	6	1	11	12	1	0	2	12	10	1
65	0	0	0	1	1	8	8	0	0	2	14	12	1	4	12	8	1
66	0	0	1	1	#NULL!	6	9	3	1	3	15	12	1	4	12	8	1
67	0	0	0	1	1	5	10	5	1	5	12	7	1	2	10	8	1
68	0	0	0	1	#NULL!	7	10	3	1	5	15	10	1	6	20	14	1
69	0	0	0	1	#NULL!	4	8	4	1	2	15	13	1	6	16	10	1
70	0	0	0	1	1	6	10	4	1	5	15	5	1	4	16	12	1
71	0	0	0	1	1	7	9	2	0	3	14	11	1	4	18	14	1
72	0	1	0	1	1	5	7	2	0	2	12	10	1	4	12	8	1
73	0	1	0	1	1	7	10	3	1	2	15	13	1	10	18	8	1
74	0	1	0	1	#NULL!	6	9	3	1	3	12	9	1	6	14	8	1
75	0	1	0	1	1	5	10	5	1	3	15	12	1	2	10	8	1
76	0	1	0	1	#NULL!	4	10	6	1	10	15	5	1	4	16	12	1
77	0	1	0	1	1	7	9	2	0	9	15	6	1	2	12	10	1
78	0	1	0	1	1	6	9	3	1	2	15	13	1	4	14	10	1
79	0	1	0	1	1	2	6	4	1	10	12	2	0	6	14	8	1
80	0	1	0	0	#NULL!	6	10	4	1	2	14	12	1	6	18	12	1
81	0	1	0	0	1	4	10	6	1	14	15	1	0	4	12	8	1
82	0	1	0	0	1	2	10	8	1	9	14	5	1	4	16	12	1
83	0	1	0	1	1	4	4	0	0	9	15	6	1	10	18	8	1
84	0	1	0	0	1	2	10	8	1	10	5	-5	0	10	18	8	1
84	0	1	0	1	1	7	10	3	1	10	15	5	1	4	18	14	1
86	0	1	0	0	#NULL!	3	9	6	1	4	15	11	1	8	20	12	1
87	0	1	0	0	1	8	10	2	0	12	15	3	0	8	14	6	1
88	0	1	0	1	1	5	10	5	1	2	15	13	1	6	18	12	1
89	0	1	0	1	1	3	10	7	1	6	11	5	1	6	10	4	0
90	0	1	0	1	1	3	9	6	1	1	15	14	1	8	18	10	1
91	0	1	0	1	1	4	8	4	1	8	12	4	0	4	8	4	0
92	0	1	0	1	1	6	10	4	1	8	12	3	0	6	14	8	1
93	0	1	0	1	1	5	9	4	1	7	15	8	1	6	20	14	1
94	0	1	0	1	1	3	9	6	1	2	11	9	1	4	8	4	0
95	0	1	0	0	#NULL!	3	10	7	1	3	13	10	1	6	10	4	0
96	0	1	0	0	#NULL!	7	10	3	1	4	15	11	1	4	16	12	1
97	0	1	0	0	1	4	10	6	1	8	15	7	1	4	12	8	1
