# Supplementary material for: The effect of training and supervision on primary health care workers’ competence to deliver maternal depression inclusive health education in Ibadan, Nigeria: a quasi-experimental study
Source: BMC Health Serv Res. 2021 Nov 30;21:1286. doi: 10.1186/s12913-021-07208-3 (PMC8630868; doi:10.1186/s12913-021-07208-3)
Supplement: Supplementary file 7 — Additional file 7. [file 12913_2021_7208_MOESM7_ESM.xlsx]

## Sheet: HEALTH TALK SKILLSCORE PHC SUPE
SKILLSCORENOTSUPERVISEDPHC	SKILLSCORESUPERVISEDPHC
8	15
8	4
4	12
6	15
4	15
12	15
