# Supplementary material for: The effect of training and supervision on primary health care workers’ competence to deliver maternal depression inclusive health education in Ibadan, Nigeria: a quasi-experimental study
Source: BMC Health Serv Res. 2021 Nov 30;21:1286. doi: 10.1186/s12913-021-07208-3 (PMC8630868; doi:10.1186/s12913-021-07208-3)
Supplement: Supplementary file 8 — Additional file 8. [file 12913_2021_7208_MOESM8_ESM.xlsx]

## Sheet: IDENTITY REMOVED TRAINING CLIEN
SERIALNO	STUDYGROUP	PREHEALTHEDUCATIONKNOWLEDGESCORE	POSTHEALTHEDUCATIONKNOWLEDGESCORE	KNOWLDEGEGAIN
38	1	5	12	7
41	1	3	13	10
69	1	3	8	5
36	1	3	9	6
29	1	1	11	10
10	1	4	8	4
31	1	4	6	2
8	1	2	12	10
33	1	2	10	8
34	1	3	13	10
28	1	2	12	10
32	1	6	8	2
39	1	6	10	4
113	1	8	10	2
3	1	2	12	10
16	1	6	11	5
22	1	4	12	8
27	1	3	13	10
30	1	3	11	8
87	1	2	12	10
114	1	2	10	8
15	1	1	10	9
35	1	4	8	4
37	1	3	12	9
58	1	4	12	8
110	1	3	13	10
112	1	4	8	4
115	1	2	12	10
119	1	6	10	4
5	1	7	11	4
17	1	2	12	10
20	1	5	9	4
23	1	4	13	9
25	1	5	9	4
26	1	2	12	10
90	1	6	10	4
92	1	3	12	9
94	1	4	8	4
97	1	3	13	10
104	1	5	9	4
108	1	4	12	8
1	1	2	12	10
2	1	4	8	4
3	1	4	10	6
4	1	5	9	4
5	1	5	9	4
6	1	6	12	6
24	1	4	8	4
65	1	5	9	4
76	1	6	10	4
79	1	2	12	10
81	1	5	9	4
84	1	3	12	9
105	1	4	8	4
109	1	2	12	10
111	1	5	9	4
117	1	3	11	8
118	1	3	7	4
120	1	2	12	10
52	1	0	5	5
62	1	2	11	9
68	1	6	11	5
71	1	4	12	8
72	1	7	12	5
78	1	5	10	10
80	1	5	10	5
81	1	3	11	9
89	1	4	10	6
102	1	7	12	5
103	1	3	12	9
107	1	3	8	5
7	1	6	12	6
21	1	2	6	4
43	1	5	10	5
44	1	6	12	6
45	1	4	8	4
46	1	2	8	6
55	1	3	9	6
60	1	8	12	4
64	1	2	8	6
66	1	2	8	6
77	1	4	10	6
88	1	2	8	6
11	1	4	11	7
40	1	2	9	7
42	1	3	10	7
48	1	1	8	7
59	1	2	11	9
61	1	3	10	7
67	1	2	10	8
70	1	5	12	7
73	1	2	12	10
85	1	1	10	9
91	1	2	9	7
93	1	2	11	9
95	1	3	10	7
96	1	4	13	9
12	1	2	12	10
53	1	6	14	8
63	1	4	11	7
74	1	4	12	8
75	1	6	14	7
83	1	3	11	8
99	1	3	13	10
106	1	2	10	8
116	1	3	13	10
9	1	3	12	9
47	1	7	14	7
54	1	4	13	9
56	1	3	13	10
57	1	3	12	9
98	1	3	10	7
101	1	3	12	9
18	1	6	14	8
19	1	2	12	10
49	1	4	12	8
51	1	1	11	10
50	1	2	11	9
86	1	0	10	10
100	1	3	12	9
196	2	#NULL!	#NULL!	#NULL!
201	2	#NULL!	#NULL!	#NULL!
204	2	#NULL!	#NULL!	#NULL!
205	2	#NULL!	#NULL!	#NULL!
210	2	#NULL!	#NULL!	#NULL!
214	2	#NULL!	#NULL!	#NULL!
217	2	#NULL!	#NULL!	#NULL!
166	2	8	1	-7
183	2	6	2	-4
187	2	4	2	-2
191	2	7	1	-6
161	2	5	2	-3
162	2	8	3	-5
231	2	8	3	-5
153	2	9	2	-7
154	2	8	4	-4
163	2	4	1	-3
206	2	6	2	-4
138	2	3	0	-3
160	2	6	2	-4
164	2	4	1	-3
179	2	5	0	-5
186	2	6	3	-3
198	2	3	1	-2
232	2	5	2	-3
129	2	4	2	-2
145	2	5	2	-3
146	2	2	0	-2
150	2	7	1	-6
152	2	5	3	-2
155	2	3	3	0
158	2	2	1	-2
175	2	2	3	-1
176	2	4	2	-2
181	2	4	2	-2
224	2	6	4	-2
226	2	3	4	-1
230	2	6	4	-2
242	2	4	2	-2
123	2	4	3	-1
127	2	1	2	-1
131	2	6	4	-2
133	2	3	4	-1
134	2	1	2	-1
137	2	2	3	-1
143	2	3	3	0
149	2	2	3	-1
165	2	3	4	-1
169	2	2	3	-1
180	2	3	4	-1
184	2	5	3	-2
185	2	1	2	-1
190	2	2	3	-1
192	2	3	4	-1
194	2	3	2	-1
197	2	2	2	0
208	2	2	3	-1
209	2	3	4	-1
227	2	4	4	0
239	2	1	2	-1
240	2	1	2	-1
44	2	2	2	0
121	2	3	3	0
122	2	2	4	2
124	2	2	2	0
125	2	2	2	0
126	2	1	2	1
130	2	2	2	0
132	2	3	6	3
136	2	2	2	0
139	2	2	3	-1
140	2	2	2	0
141	2	2	2	0
142	2	4	2	-2
147	2	2	2	0
148	2	3	3	0
151	2	3	3	0
157	2	3	4	1
168	2	4	4	0
172	2	1	2	-1
174	2	3	3	0
177	2	2	2	0
182	2	0	-1	1
193	2	4	4	0
200	2	2	2	0
219	2	3	3	0
223	2	2	3	1
225	2	2	2	0
243	2	2	2	0
128	2	2	3	1
135	2	3	4	1
159	2	2	3	1
167	2	4	5	1
171	2	0	3	3
173	2	3	4	1
178	2	2	3	1
188	2	2	2	0
203	2	1	2	1
211	2	3	4	1
212	2	4	4	0
216	2	4	5	1
222	2	2	3	1
229	2	1	4	3
241	2	1	2	1
244	2	3	4	1
189	2	2	4	2
195	2	3	5	2
199	2	2	2	0
202	2	4	6	2
218	2	1	3	2
220	2	4	6	2
27	2	3	6	3
156	2	3	4	1
170	2	2	5	3
207	2	4	7	3
221	2	3	7	4
228	2	2	5	3
236	2	3	6	3
233	2	4	7	3
213	2	2	6	4
215	2	#NULL!	#NULL!
234	2	1	5	4
235	2	3	6	4
238	2	3	9	7
