# Supplementary material for: The effect of training and supervision on primary health care workers’ competence to deliver maternal depression inclusive health education in Ibadan, Nigeria: a quasi-experimental study
Source: BMC Health Serv Res. 2021 Nov 30;21:1286. doi: 10.1186/s12913-021-07208-3 (PMC8630868; doi:10.1186/s12913-021-07208-3)
Supplement: Supplementary file 9 — Additional file 9. [file 12913_2021_7208_MOESM9_ESM.xlsx]

## Sheet: IDENTITY REMOVED SUPERVISION CL
SN	GROUP	KNOWLEDGEBEFOREHEALTHEDUCATION	KNOWLEDGEAFTERHEALTHEDUCATION	KNOWLEDGEGAIN
#NULL!	1	4	1	-3
1	#NULL!	#NULL!	#NULL!	#NULL!
2	#NULL!	#NULL!	#NULL!	#NULL!
3	1	7	10	3
4	1	1	7	6
5	2	9	7	-2
6	1	0	7	7
7	1	4	1	-3
8	1	6	9	3
9	1	5	1	-4
10	1	6	9	3
11	1	10	11	1
12	1	7	2	-5
13	1	7	3	-4
14	1	9	9	0
15	1	6	7	1
16	1	5	9	4
17	1	1	7	6
18	1	6	8	2
19	2	7	6	-1
20	1	0	7	7
21	1	6	3	-3
22	2	5	3	-2
23	1	0	4	4
24	1	1	8	7
25	1	1	4	3
26	1	1	4	3
27	1	1	4	3
28	2	1	4	3
29	2	3	4	1
30	2	2	5	3
31	2	5	5	0
32	1	#NULL!	#NULL!	#NULL!
33	1	1	5	4
34	1	2	7	5
35	1	2	7	5
36	1	6	7	1
37	2	5	8	3
38	1	4	7	3
39	2	10	11	1
40	#NULL!	#NULL!	#NULL!	#NULL!
41	1	9	9	0
42	1	6	11	5
43	2	2	8	6
44	1	7	9	2
45	1	2	8	6
46	2	3	9	6
47	1	7	9	2
48	#NULL!	#NULL!	#NULL!	#NULL!
49	#NULL!	#NULL!	#NULL!	#NULL!
50	1	8	9	1
51	2	8	9	1
52	1	1	8	7
53	2	9	8	-1
54	2	8	9	1
55	2	9	8	-1
56	2	8	8	0
57	1	5	7	2
58	2	8	6	-2
59	2	#NULL!	#NULL!	#NULL!
60	1	9	8	-1
61	1	2	8	6
62	1	6	8	2
63	1	3	7	4
64	2	6	8	2
65	2	3	9	6
66	#NULL!	#NULL!	#NULL!	#NULL!
67	#NULL!	#NULL!	#NULL!	#NULL!
68	2	8	9	1
69	2	5	9	4
70	1	10	7	-3
71	2	9	9	0
72	1	6	9	3
73	1	7	9	2
74	1	1	6	5
75	1	5	8	3
76	2	5	7	2
77	2	4	8	4
78	1	2	8	6
79	1	6	9	3
80	1	2	8	6
81	#NULL!	#NULL!	#NULL!	#NULL!
82	2	6	8	2
83	1	6	8	2
84	#NULL!	#NULL!	#NULL!	#NULL!
85	1	4	8	4
86	#NULL!	#NULL!	#NULL!	#NULL!
87	#NULL!	#NULL!	#NULL!	#NULL!
88	#NULL!	#NULL!	#NULL!	#NULL!
89	1	8	10	2
91	1	8	10	2
91	1	11	10	-1
92	1	5	10	5
93	2	6	5	-1
94	1	2	6	4
95	1	5	7	2
96	2	4	8	4
97	1	8	9	1
98	1	6	10	4
99	#NULL!	#NULL!	#NULL!	#NULL!
100	#NULL!	#NULL!	#NULL!	#NULL!
101	1	3	7	4
102	1	6	8	2
103	#NULL!	#NULL!	#NULL!	#NULL!
104	1	3	10	7
105	1	0	6	6
106	1	6	9	3
107	1	7	10	3
108	#NULL!	#NULL!	#NULL!	#NULL!
109	1	10	9	-1
110	2	5	8	3
111	1	7	9	2
112	1	6	10	4
113	2	10	10	0
114	1	6	5	-1
115	1	7	6	-1
116	1	3	6	3
117	1	#NULL!	#NULL!	#NULL!
118	1	8	9	1
119	2	6	9	3
120	1	5	9	4
121	2	9	8	-1
122	1	1	8	7
123	2	8	7	-1
124	1	7	6	-1
125	1	0	6	6
126	1	1	9	8
127	1	3	9	6
128	1	1	9	8
129	2	6	10	4
130	1	6	8	2
131	1	4	9	5
132	1	7	10	3
133	1	6	7	1
134	1	3	9	6
135	1	2	10	8
136	1	10	10	0
137	1	6	9	3
138	2	7	10	3
139	1	10	7	-3
140	1	3	9	6
141	1	6	7	1
142	1	7	10	3
143	1	7	10	3
144	1	7	8	1
145	1	8	8	0
146	2	6	10	4
147	#NULL!	#NULL!	#NULL!	#NULL!
148	1	7	9	2
149	#NULL!	#NULL!	#NULL!	#NULL!
150	2	2	7	5
151	1	6	10	4
152	1	7	9	2
153	1	4	9	5
