# Supplementary material for: The effect of training and supervision on primary health care workers’ competence to deliver maternal depression inclusive health education in Ibadan, Nigeria: a quasi-experimental study
Source: BMC Health Serv Res. 2021 Nov 30;21:1286. doi: 10.1186/s12913-021-07208-3 (PMC8630868; doi:10.1186/s12913-021-07208-3)
Supplement: Supplementary file 10 — Additional file 10. [file 12913_2021_7208_MOESM10_ESM.xlsx]

## Sheet: TEST RETEST RELIABILITY
SN	Kq1	Kq2	Kq3	Kq4	Kq5	Kq6	Kq7	Kq8	Kq9	Kq10	TOTALKTEST	K2q1	K2q2	K2q3	K2q4	K2q5	K2q6	K2q7	K2q8	K2q9	K2q10	TOTALKRETEST	SKq1	SKq2	SKq3	SKq4	SKq5	SKq6	SKq7	SKq8	TOTALSKILLTEST	SK2q1	SK2q2	SK2q3	SK2q4	SK2q5	SK2q6	SK2q7	SK2q8	TOTALSKILLRETEST	SEq1	SEq2	SEq3	SEq4	SEq5	TOTALSETEST	SE2q1	SE2q2	SE2q3
1	0	0	1	1	0	1	0	1	0	1	5	0	0	1	1	0	1	0	1	0	0	4	1	1	2	0	1	1	1	1	8	1	1	1	0	1	1	2	2	9	1	2	2	2	1	8	1	2	3
2	1	0	0.5	0	0	0	1	1	0	1	4.5	1	0	0.5	0	1	0	1	1	0	1	5.5	1	0	1	0	1	0	0	0	3	1	1	1	0	1	0	1	0	5	1	2	1	1	2	7	1	2	1
3	1	0	0	1	0	1	0	0	1	1	5	1	0	0	0	0	1	0	0	1	1	4	0	1	1	1	1	1	2	1	8	0	1	1	1	1	1	2	1	8	3	1	3	1	2	10	4	1	3
4	1	1	0.5	1	0	1	0	1	0	0	5.5	1	1	0.5	1	0	1	0	1	0	0	5.5	0	0	1	1	1	1	1	0	5	1	0	1	1	1	1	1	0	6	1	1	1	3	1	7	1	1	1
5	0	0	1	0	1	0	1	0	1	1	5	0	0	1	0	1	0	1	0	1	1	5	1	1	0	1	1	0	2	1	7	1	1	2	1	1	0	2	1	9	2	1	1	1	3	8	2	1	1
6	1	1	0	1	0	1	0	0	0	1	5	1	1	0	1	0	1	0	0	0	1	5	1	0	2	1	1	2	0	2	9	1	0	2	1	1	2	0	2	9	1	3	2	1	1	8	1	4	2
7	1	1	0.5	0	1	0	1	1	1	1	7.5	1	0	0.5	0	1	0	1	1	1	1	6.5	1	1	1	0	1	0	1	1	6	1	1	1	0	1	0	1	1	6	1	1	1	2	4	9	1	1	1
8	0	1	0.5	1	0	1	1	0	0	1	5.5	0	1	0.5	1	0	0	1	0	0	1	4.5	1	0	1	0	1	0	1	2	6	1	0	1	1	1	1	2	2	9	1	2	4	1	1	9	3	3	4
9	1	0	1	0	1	0	1	1	1	0	6	1	0	1	0	1	0	1	1	1	0	6	1	1	0	0	1	0	0	0	3	1	1	0	0	1	0	0	0	3	1	1	3	2	2	9	1	1	3
10	1	1	1	1	0	1	0	1	1	1	8	1	1	0	1	0	1	0	1	1	1	7	1	1	1	1	1	1	1	0	7	1	1	1	1	1	1	1	0	7	1	2	1	1	1	6	1	2	1
ABBREVIATION AAND MEANING
	Kq means Knowledge question
	K2q means knowledge 2nd attempt question, retest
	TOTALKTEST means Total knowledge first test
	TOTALKRETEST means Total knowledge re-test
	Sq means skill questions
	S2q means skill question retest
	TOTALSKILTEST means Total Skill first test
	TOTALSKILLRETEST means Total Skill re-test
	SEq mean Self-efficacy question first testing
	SE2q means Self-Efficacy question retest
	TOTALSETEST means Total Self Efficacy first test
	TOTALSERETEST means Total Self Efficacy re-test
	CKq means client knowledge question first test
	CKq2 means client knowledge question retest
	TOTALCKTEST means total client knowledge first test
	TOTALCKRETEST means total client knowledge retest
[truncated: 21 more columns]
